# Supplementary material for: Art design integrating visual relation and affective semantics based on Convolutional Block Attention Mechanism-generative adversarial network model
Source: PeerJ Comput Sci. 2024 Aug 30;10:e2274. doi: 10.7717/peerj-cs.2274 (PMC11419622; doi:10.7717/peerj-cs.2274)
Supplement: Supplemental Information 1 [file peerj-cs-10-2274-s001.zip]

Archive with 18 entries (14 files):
- code/
- code/lib/
- code/lib/evaluate.py
- code/network/
- code/network/SSAmodel.py
- code/network/SSAnetwork.py
- code/network/SelfAttension.py
- code/network/attension.py
- code/network/loss.py
- code/network/network.py
- code/requirements.txt
- code/test.py
- code/train.py
- code/util/
- code/util/color.py
- code/util/load_data.py
- code/util/loss.py
- code/util/plot.py
