# Supplementary material for: Art design integrating visual relation and affective semantics based on Convolutional Block Attention Mechanism-generative adversarial network model
Source: PeerJ Comput Sci. 2024 Aug 30;10:e2274. doi: 10.7717/peerj-cs.2274 (PMC11419622; doi:10.7717/peerj-cs.2274)
Supplement: Supplemental Information 1 [file peerj-cs-10-2274-s001.zip › code/lib/evaluate.py]

# -*- coding: utf-8 -*-
"""
Created on Sun Jan  1 02:19:49 2023

@author: User
"""

""" Evaluate ROC
Returns:
    auc, eer: Area under the curve, Equal Error Rate
"""

# pylint: disable=C0103,C0301

##
# LIBRARIES
#from __future__ import print_function

import os
from sklearn.metrics import roc_curve, auc, average_precision_score, f1_score
from scipy.optimize import brentq
from scipy.interpolate import interp1d
import matplotlib.pyplot as plt
from matplotlib import rc
rc('font', **{'family': 'serif', 'serif': ['Computer Modern']})
rc('text', usetex=True)

def evaluate(labels, scores, metric='roc'):
    if metric == 'roc':
        return roc(labels, scores)
    elif metric == 'auprc':
        return auprc(labels, scores)
    elif metric == 'f1_score':
        threshold = 0.20
        scores[scores >= threshold] = 1
        scores[scores <  threshold] = 0
        return f1_score(labels, scores)
    else:
        raise NotImplementedError("Check the evaluation metric.")

##
def roc(labels, scores, saveto=None):
    """Compute ROC curve and ROC area for each class"""
    fpr = dict()
    tpr = dict()
    roc_auc = dict()

    labels = labels.cpu()
    scores = scores.cpu()

    # True/False Positive Rates.
    fpr, tpr, _ = roc_curve(labels, scores)
    roc_auc = auc(fpr, tpr)

    # Equal Error Rate
    eer = brentq(lambda x: 1. - x - interp1d(fpr, tpr)(x), 0., 1.)

    if saveto:
        plt.figure()
        lw = 2
        plt.plot(fpr, tpr, color='darkorange', lw=lw, label='(AUC = %0.2f, EER = %0.2f)' % (roc_auc, eer))
        plt.plot([eer], [1-eer], marker='o', markersize=5, color="navy")
        plt.plot([0, 1], [1, 0], color='navy', lw=1, linestyle=':')
        plt.xlim([0.0, 1.0])
        plt.ylim([0.0, 1.05])
        plt.xlabel('False Positive Rate')
        plt.ylabel('True Positive Rate')
        plt.title('Receiver operating characteristic')
        plt.legend(loc="lower right")
        plt.savefig(os.path.join(saveto, "ROC.pdf"))
        plt.close()

    return roc_auc

def auprc(labels, scores):
    ap = average_precision_score(labels, scores)
    return ap
