# Supplementary material for: Art design integrating visual relation and affective semantics based on Convolutional Block Attention Mechanism-generative adversarial network model
Source: PeerJ Comput Sci. 2024 Aug 30;10:e2274. doi: 10.7717/peerj-cs.2274 (PMC11419622; doi:10.7717/peerj-cs.2274)
Supplement: Supplemental Information 1 [file peerj-cs-10-2274-s001.zip › code/network/SelfAttension.py]

#!/usr/bin/env python3
# -*- coding: utf-8 -*-
"""
Created on Tue Oct 18 19:38:17 2022

@author: ali
"""
import torch
import torch.nn as nn
import torch.nn.functional as F
from torch.autograd import Variable
import numpy as np

class Self_Attn(nn.Module):
    """ Self attention Layer"""
    def __init__(self,in_dim,div,activation):
        super(Self_Attn,self).__init__()
        self.chanel_in = in_dim
        self.activation = activation
        
        self.query_conv = nn.Conv2d(in_channels = in_dim , out_channels = in_dim//div , kernel_size= 1)
        self.key_conv = nn.Conv2d(in_channels = in_dim , out_channels = in_dim//div , kernel_size= 1)
        self.value_conv = nn.Conv2d(in_channels = in_dim , out_channels = in_dim , kernel_size= 1)
        
        self.gamma = nn.Parameter(torch.zeros(1))
        #self.gamma = nn.Parameter()

        self.softmax  = nn.Softmax(dim=-1) #
        
        self.att_conv = nn.Conv2d(in_channels = in_dim*2 , out_channels = 3 , kernel_size= 1)
    def forward(self,x):
        """
            inputs :
                x : input feature maps( B X C X W X H)
            returns :
                out : self attention value + input feature 
                attention: B X N X N (N is Width*Height)
        """
        m_batchsize,C,width ,height = x.size()
        proj_query  = self.query_conv(x).view(m_batchsize,-1,width*height).permute(0,2,1) # B X CX(N)
        proj_key =  self.key_conv(x).view(m_batchsize,-1,width*height) # B X C x (*W*H)
        energy =  torch.bmm(proj_query,proj_key) # transpose check
        attention = self.softmax(energy) # BX (N) X (N)
        #attention2 = self.softmax(energy).view(m_batchsize,-1,width,height) # BX (N) X (N) 
        proj_value = self.value_conv(x).view(m_batchsize,-1,width*height) # B X C X N

        out = torch.bmm(proj_value,attention.permute(0,2,1) )
        out = out.view(m_batchsize,C,width,height)
        
        out = self.gamma*out + x
        
        #proj_attn_value = x.view(m_batchsize,-1,width*height) # B X C X N
        #out_attn = torch.bmm(proj_attn_value,attention.permute(0,2,1) )
        #out_attn = out_attn.view(m_batchsize,C,width,height)
        #attention = self.gamma*attention
        self_att = self.gamma*out
        #return out
        return out, self_att
    
        
