# Supplementary material for: Art design integrating visual relation and affective semantics based on Convolutional Block Attention Mechanism-generative adversarial network model
Source: PeerJ Comput Sci. 2024 Aug 30;10:e2274. doi: 10.7717/peerj-cs.2274 (PMC11419622; doi:10.7717/peerj-cs.2274)
Supplement: Supplemental Information 1 [file peerj-cs-10-2274-s001.zip › code/network/attension.py]

# -*- coding: utf-8 -*-
"""
Created on Mon Oct 17 23:11:51 2022

@author: User
"""
import torch
import torch.nn as nn
import math

class ChannelAttention(nn.Module):
    def __init__(self, in_planes, ratio=16):
        super(ChannelAttention, self).__init__()
        self.avg_pool = nn.AdaptiveAvgPool2d(1)
        self.max_pool = nn.AdaptiveMaxPool2d(1)
           
        self.fc = nn.Sequential(nn.Conv2d(in_planes, in_planes // 16, 1, bias=False),
                               nn.ReLU(),
                               nn.Conv2d(in_planes // 16, in_planes, 1, bias=False))
        self.sigmoid = nn.Sigmoid()

    def forward(self, x):
        avg_out = self.fc(self.avg_pool(x))
        max_out = self.fc(self.max_pool(x))
        out = avg_out + max_out
        return self.sigmoid(out)

class SpatialAttention(nn.Module):
    def __init__(self, kernel_size=7):
        super(SpatialAttention, self).__init__()

        self.conv1 = nn.Conv2d(2, 1, kernel_size, padding=kernel_size//2, bias=False)
        self.sigmoid = nn.Sigmoid()

    def forward(self, x):
        avg_out = torch.mean(x, dim=1, keepdim=True)
        max_out, _ = torch.max(x, dim=1, keepdim=True)
        x = torch.cat([avg_out, max_out], dim=1)
        x = self.conv1(x)
        return self.sigmoid(x)
