# Supplementary material for: Art design integrating visual relation and affective semantics based on Convolutional Block Attention Mechanism-generative adversarial network model
Source: PeerJ Comput Sci. 2024 Aug 30;10:e2274. doi: 10.7717/peerj-cs.2274 (PMC11419622; doi:10.7717/peerj-cs.2274)
Supplement: Supplemental Information 1 [file peerj-cs-10-2274-s001.zip › code/network/loss.py]

# -*- coding: utf-8 -*-
"""
Created on Sun Aug 28 11:06:26 2022

@author: User
"""
"""
Losses
"""
# pylint: disable=C0301,C0103,R0902,R0915,W0221,W0622


##
# LIBRARIES
import torch

##
def l1_loss(input, target):
    """ L1 Loss without reduce flag.
    Args:
        input (FloatTensor): Input tensor
        target (FloatTensor): Output tensor
    Returns:
        [FloatTensor]: L1 distance between input and output
    """

    return torch.mean(torch.abs(input - target))

##
def l2_loss(input, target, size_average=True):
    """ L2 Loss without reduce flag.
    Args:
        input (FloatTensor): Input tensor
        target (FloatTensor): Output tensor
    Returns:
        [FloatTensor]: L2 distance between input and output
    """
    if size_average:
        return torch.mean(torch.pow((input-target), 2))
    else:
        return torch.pow((input-target), 2)
