# Supplementary material for: Art design integrating visual relation and affective semantics based on Convolutional Block Attention Mechanism-generative adversarial network model
Source: PeerJ Comput Sci. 2024 Aug 30;10:e2274. doi: 10.7717/peerj-cs.2274 (PMC11419622; doi:10.7717/peerj-cs.2274)
Supplement: Supplemental Information 1 [file peerj-cs-10-2274-s001.zip › code/network/network.py]

# -*- coding: utf-8 -*-
"""
Created on Sat Aug 27 13:43:52 2022

@author: User
"""

import torch.nn as nn


##
def weights_init(mod):
    """
    Custom weights initialization called on netG, netD and netE
    :param m:
    :return:
    """
    classname = mod.__class__.__name__
    if classname.find('Conv') != -1:
        mod.weight.data.normal_(0.0, 0.02)
    elif classname.find('BatchNorm') != -1:
        mod.weight.data.normal_(1.0, 0.02)
        mod.bias.data.fill_(0)


class Encoder(nn.Module):
    """
    DCGAN ENCODER NETWORK
    """

    def __init__(self, isize=64, nz=100, nc=3, ndf=64, ngpu=1, n_extra_layers=0, add_final_conv=True):
        super(Encoder, self).__init__()
        self.ngpu = ngpu
        assert isize % 16 == 0, "isize has to be a multiple of 16"

        main = nn.Sequential()
        # input is nc x isize x isize
        main.add_module('initial-conv-{0}-{1}'.format(nc, ndf),
                        nn.Conv2d(nc, ndf, 4, 2, 1, bias=False))
        main.add_module('initial-relu-{0}'.format(ndf),
                        nn.LeakyReLU(0.2, inplace=True))
        csize, cndf = isize / 2, ndf

        # Extra layers
        for t in range(n_extra_layers):
            main.add_module('extra-layers-{0}-{1}-conv'.format(t, cndf),
                            nn.Conv2d(cndf, cndf, 3, 1, 1, bias=False))
            main.add_module('extra-layers-{0}-{1}-batchnorm'.format(t, cndf),
                            nn.BatchNorm2d(cndf))
            main.add_module('extra-layers-{0}-{1}-relu'.format(t, cndf),
                            nn.LeakyReLU(0.2, inplace=True))

        while csize > 4:
            in_feat = cndf
            out_feat = cndf * 2
            main.add_module('pyramid-{0}-{1}-conv'.format(in_feat, out_feat),
                            nn.Conv2d(in_feat, out_feat, 4, 2, 1, bias=False))
            main.add_module('pyramid-{0}-batchnorm'.format(out_feat),
                            nn.BatchNorm2d(out_feat))
            main.add_module('pyramid-{0}-relu'.format(out_feat),
                            nn.LeakyReLU(0.2, inplace=True))
            cndf = cndf * 2
            csize = csize / 2

        # state size. K x 4 x 4
        if add_final_conv:
            main.add_module('final-{0}-{1}-conv'.format(cndf, 1),
                            nn.Conv2d(cndf, nz, 4, 1, 0, bias=False))

        self.main = main

    def forward(self, input):
        if self.ngpu > 1:
            output = nn.parallel.data_parallel(self.main, input, range(self.ngpu))
        else:
            output = self.main(input)

        return output

##
class Decoder(nn.Module):
    """
    DCGAN DECODER NETWORK
    """
    def __init__(self, isize=64, nz=100, nc=3, ngf=64, ngpu=1, n_extra_layers=0):
        super(Decoder, self).__init__()
        self.ngpu = ngpu
        assert isize % 16 == 0, "isize has to be a multiple of 16"

        cngf, tisize = ngf // 2, 4
        while tisize != isize:
            cngf = cngf * 2
            tisize = tisize * 2

        main = nn.Sequential()
        # input is Z, going into a convolution
        main.add_module('initial-{0}-{1}-convt'.format(nz, cngf),
                        nn.ConvTranspose2d(nz, cngf, 4, 1, 0, bias=False))
        main.add_module('initial-{0}-batchnorm'.format(cngf),
                        nn.BatchNorm2d(cngf))
        main.add_module('initial-{0}-relu'.format(cngf),
                        nn.ReLU(True))

        csize, _ = 4, cngf
        while csize < isize // 2:
            main.add_module('pyramid-{0}-{1}-convt'.format(cngf, cngf // 2),
                            nn.ConvTranspose2d(cngf, cngf // 2, 4, 2, 1, bias=False))
            main.add_module('pyramid-{0}-batchnorm'.format(cngf // 2),
                            nn.BatchNorm2d(cngf // 2))
            main.add_module('pyramid-{0}-relu'.format(cngf // 2),
                            nn.ReLU(True))
            cngf = cngf // 2
            csize = csize * 2

        # Extra layers
        for t in range(n_extra_layers):
            main.add_module('extra-layers-{0}-{1}-conv'.format(t, cngf),
                            nn.Conv2d(cngf, cngf, 3, 1, 1, bias=False))
            main.add_module('extra-layers-{0}-{1}-batchnorm'.format(t, cngf),
                            nn.BatchNorm2d(cngf))
            main.add_module('extra-layers-{0}-{1}-relu'.format(t, cngf),
                            nn.ReLU(True))

        main.add_module('final-{0}-{1}-convt'.format(cngf, nc),
                        nn.ConvTranspose2d(cngf, nc, 4, 2, 1, bias=False))
        main.add_module('final-{0}-tanh'.format(nc),
                        nn.Tanh())
        self.main = main

    def forward(self, input):
        if self.ngpu > 1:
            output = nn.parallel.data_parallel(self.main, input, range(self.ngpu))
        else:
            output = self.main(input)
        return output

class NetG(nn.Module):
    """
    GENERATOR NETWORK
    """
    '''
    self.parser.add_argument('--isize', type=int, default=32, help='input image size.')
    self.parser.add_argument('--nc', type=int, default=3, help='input image channels')
    self.parser.add_argument('--nz', type=int, default=100, help='size of the latent z vector')
    self.parser.add_argument('--ngf', type=int, default=64)
    self.parser.add_argument('--ndf', type=int, default=64)
    '''
    def __init__(self, isize=64, nc=3, nz=100, ngf=64, ndf=64, ngpu=1, extralayers=0):
        super(NetG, self).__init__()
        self.isize = isize
        self.nc = nc
        self.nz = nz
        self.ngf = ngf
        self.ndf = ndf
        self.ngpu = ngpu
        self.extralayers = extralayers
        self.encoder1 = Encoder(self.isize, self.nz, self.nc, self.ngf, self.ngpu, self.extralayers)
        self.decoder = Decoder(self.isize, self.nz, self.nc, self.ngf, self.ngpu, self.extralayers)
        self.encoder2 = Encoder(self.isize, self.nz, self.nc, self.ngf, self.ngpu, self.extralayers)

    def forward(self, x):
        latent_i = self.encoder1(x)
        gen_imag = self.decoder(latent_i)
        latent_o = self.encoder2(gen_imag)
        return gen_imag, latent_i, latent_o
    
    
class NetD(nn.Module):
    """
    DISCRIMINATOR NETWORK
    """

    def __init__(self,isize=64, nc=3):
        super(NetD, self).__init__()
        model = Encoder(isize=isize, nz=1, nc=nc, ndf=64, ngpu=1, n_extra_layers=0)
        layers = list(model.main.children())

        self.features = nn.Sequential(*layers[:-1])
        self.classifier = nn.Sequential(layers[-1])
        self.classifier.add_module('Sigmoid', nn.Sigmoid())

    def forward(self, x):
        features = self.features(x)
        features = features
        classifier = self.classifier(features)
        classifier = classifier.view(-1, 1).squeeze(1)

        return classifier, features
    
