# Supplementary material for: Art design integrating visual relation and affective semantics based on Convolutional Block Attention Mechanism-generative adversarial network model
Source: PeerJ Comput Sci. 2024 Aug 30;10:e2274. doi: 10.7717/peerj-cs.2274 (PMC11419622; doi:10.7717/peerj-cs.2274)
Supplement: Supplemental Information 1 [file peerj-cs-10-2274-s001.zip › code/requirements.txt]

# Usage: pip install -r requirements.txt

# Base ----------------------------------------
matplotlib>=3.2.2
numpy>=1.18.5
opencv-python>=4.1.1
Pillow>=7.1.2
PyYAML>=5.3.1
requests>=2.23.0
scipy>=1.4.1
torch>=1.7.0
torchvision>=0.8.1
tqdm>=4.64.0
# protobuf<=3.20.1  # https://github.com/ultralytics/yolov5/issues/8012

# Logging -------------------------------------
tensorboard>=2.4.1
# wandb
# clearml

# Plotting ------------------------------------
pandas>=1.1.4
seaborn>=0.11.0
