# Supplementary material for: Art design integrating visual relation and affective semantics based on Convolutional Block Attention Mechanism-generative adversarial network model
Source: PeerJ Comput Sci. 2024 Aug 30;10:e2274. doi: 10.7717/peerj-cs.2274 (PMC11419622; doi:10.7717/peerj-cs.2274)
Supplement: Supplemental Information 1 [file peerj-cs-10-2274-s001.zip › code/train.py]

# -*- coding: utf-8 -*-
"""
Created on Sat Aug 27 13:45:49 2022
@author: User
"""
from six.moves import urllib
opener = urllib.request.build_opener()
opener.addheaders = [('User-agent', 'Mozilla/5.0')]
urllib.request.install_opener(opener)

import torch
#from network import network
import os
import torchvision.transforms as transforms
import torchvision
import torch.nn as nn
from util import loss
#from network.model import Ganomaly
#from network.umodel import UGanomaly
#from network.SAmodel import SAGanomaly
from network.SSAmodel import SSAGanomaly
from tqdm import tqdm
from util import color
from util.load_data import load_data, print_parameters


def main():
    args = get_args()
    train(args)

def train(args): 
    print_parameters(args)
    '''load data'''
    train_loader = load_data(args)
    test_loader = load_data(args,train=False,test=True)
    '''load model'''
    #skip_ganomaly = UGanomaly(args)
    #ganomaly = Ganomaly(args)
    #skip_attention_ganomaly = SAGanomaly(args)
    Skip_SelfAttention_Ganomaly = SSAGanomaly(args)
    #print(Skip_SelfAttention_Ganomaly)
    ''' train epochs'''
    train_epochs(Skip_SelfAttention_Ganomaly,train_loader,test_loader,args)


def train_epochs(model,train_loader,test_loader,args):
    ''' use gpu if available'''
    device = torch.device("cuda" if torch.cuda.is_available() else "cpu")

    _lowest_loss = 600.0
    
    _highest_auc = 0.0
    
    if not os.path.exists(args.save_dir):
        os.makedirs(args.save_dir)
        
    SAVE_MODEL_PATH = os.path.join(args.save_dir,"AE_3_best_2.pt")
    SAVE_MODEL_G_PATH = os.path.join(args.save_dir,"netG.pt")
    SAVE_MODEL_D_PATH = os.path.join(args.save_dir,"netD.pt")
    
    
    SAVE_BEST_MODEL_G_PATH = os.path.join(args.save_dir,"best_netG.pt")
    SAVE_BEST_MODEL_D_PATH = os.path.join(args.save_dir,"best_netD.pt")
    
    for epoch in range(1, args.epoch+1):
        train_loss = 0.0
        G_loss = 0
        D_loss = 0
        
        
        
        pbar = tqdm(train_loader)
        for images, _  in pbar: 
            images = images.to(device)
            '''inference'''
            outputs = model(images)
            error_g, error_d, fake_img, model_g, model_d, error_g_attn, error_g_ano_attn = outputs
            loss = error_g + error_d
            
            bar_str = ' epoch:{} loss_g:{:.6f} loss_d:{:.6f} loss_g_attn:{:.6f} error_g_ano_attn:{:.6f}'.format(epoch,error_g.detach().cpu().numpy(),
                                                                     error_d.detach().cpu().numpy(),
                                                                     error_g_attn.detach().cpu().numpy(),
                                                                     error_g_ano_attn.detach().cpu().numpy())
            PREFIX = color.colorstr(bar_str)
            pbar.desc = f'{PREFIX}'
            ''' sum loss '''
            G_loss += error_g.item()
            D_loss += error_d.item()
            
            avg_g_loss = G_loss/len(train_loader)
            avg_d_loss = D_loss/len(train_loader)
        #train_loss = train_loss/len(train_loader)
        
        color_str = 'Epoch: {} \t Avg_G_loss: {:.6f} Avg_D_loss: {:.6f}'.format(epoch, avg_g_loss,avg_d_loss)
        PREFIX = color.colorstr('green', 'bold',color_str)
        print(PREFIX)
        #print('Epoch: {} \t Avg_G_loss: {:.6f} Avg_D_loss: {:.6f}'.format(epoch, avg_g_loss,avg_d_loss))
        
        torch.save(model_g.state_dict(), SAVE_MODEL_G_PATH)
        torch.save(model_d.state_dict(), SAVE_MODEL_D_PATH)
        print('Save Epoch {} model complete !'.format(epoch))
        #calculate auc
        auc = model.test(test_loader)
        print('auc = {:.6f}'.format(auc))
        
        if auc >= _highest_auc and epoch>1:
            _highest_auc = auc
            torch.save(model_g.state_dict(), SAVE_BEST_MODEL_G_PATH)
            torch.save(model_d.state_dict(), SAVE_BEST_MODEL_D_PATH)
            color_str = 'Save best-model weights complete with auc : {:.6f}'.format(_highest_auc)
            PREFIX = color.colorstr('red', 'bold',color_str)
            print(PREFIX)
            #print('Save best-model weights complete with auc : %.6f'.format(_highest_auc))
def compute_loss(outputs,images,criterion):
    gen_imag, latent_i, latent_o = outputs
    loss_con = loss.l2_loss(images, gen_imag)
    loss_enc = loss.l1_loss(latent_i, latent_o)
    loss_sum = loss_enc + 50*loss_con
    return loss_sum


def set_input(input:torch.Tensor):
    """ Set input and ground truth
    Args:
        input (FloatTensor): Input data for batch i.
    """
    input = input.clone()
    with torch.no_grad():
        input.resize_(input[0].size()).copy_(input[0])
       
    return input


def get_args():
    import argparse
    #isize=64, nz=100, nc=3
    parser = argparse.ArgumentParser()
    #'/home/ali/datasets/train_video/NewYork_train/train/images'
    parser.add_argument('-imgdir','--img-dir',help='image dir',default=r"C:\factory_data\2022-12-30\train\crops_line")
    parser.add_argument('-imgtestdir','--img-testdir',help='val dataset',default=r"C:\factory_data\2022-12-30\test")
    parser.add_argument('-imgsize','--img-size',type=int,help='image size',default=32)
    parser.add_argument('-nz','--nz',type=int,help='compress length',default=100)
    parser.add_argument('-nc','--nc',type=int,help='num of channel',default=3)
    parser.add_argument('-lr','--lr',type=float,help='learning rate',default=2e-4)
    parser.add_argument('-batchsize','--batch-size',type=int,help='train batch size',default=64)
    parser.add_argument('-testbatchsize','--test_batchsize',type=int,help='test batch size',default=64)
    parser.add_argument('-savedir','--save-dir',help='save model dir',default=r"./runs/train/2023-01-14/32-nz100-ngf64-ndf64-SkipCBAM-SelfAttention-Ganomaly")
    parser.add_argument('-weights','--weights',help='save model dir',default=r"")
    parser.add_argument('-epoch','--epoch',type=int,help='num of epochs',default=60)
    parser.add_argument('-train','--train',type=bool,help='train model',default=True)
    return parser.parse_args()    

if __name__=="__main__":
    main()
