# Supplementary material for: Art design integrating visual relation and affective semantics based on Convolutional Block Attention Mechanism-generative adversarial network model
Source: PeerJ Comput Sci. 2024 Aug 30;10:e2274. doi: 10.7717/peerj-cs.2274 (PMC11419622; doi:10.7717/peerj-cs.2274)
Supplement: Supplemental Information 1 [file peerj-cs-10-2274-s001.zip › code/util/color.py]

#!/usr/bin/env python3
# -*- coding: utf-8 -*-
"""
Created on Tue Aug 30 17:03:26 2022

@author: ali
"""

def colorstr(*input):
    # Colors a string https://en.wikipedia.org/wiki/ANSI_escape_code, i.e.  colorstr('blue', 'hello world')
    *args, string = input if len(input) > 1 else ('blue', 'bold', input[0])  # color arguments, string
    colors = {'black': '\033[30m',  # basic colors
              'red': '\033[31m',
              'green': '\033[32m',
              'yellow': '\033[33m',
              'blue': '\033[34m',
              'magenta': '\033[35m',
              'cyan': '\033[36m',
              'white': '\033[37m',
              'bright_black': '\033[90m',  # bright colors
              'bright_red': '\033[91m',
              'bright_green': '\033[92m',
              'bright_yellow': '\033[93m',
              'bright_blue': '\033[94m',
              'bright_magenta': '\033[95m',
              'bright_cyan': '\033[96m',
              'bright_white': '\033[97m',
              'end': '\033[0m',  # misc
              'bold': '\033[1m',
              'underline': '\033[4m'}
    return ''.join(colors[x] for x in args) + f'{string}' + colors['end']
